# Supplementary material for: Antibody activities in hyperimmune plasma against the Rhodococcus equi virulence -associated protein A or poly-N-acetyl glucosamine are associated with protection of foals against rhodococcal pneumonia
Source: PLoS One. 2021 Aug 26;16(8):e0250133. doi: 10.1371/journal.pone.0250133 (PMC8389416; doi:10.1371/journal.pone.0250133)
Supplement: S1 Dataset — (CSV) [file pone.0250133.s001.csv]

StudyID	Farm	Date of Birth	Month	Sex	IgG Concentration (mg/dl)	Plasma Type	Plasma Volume	Date Plasma Transfusion	Reaction to Transfusion	Pneumonia	Fever	Cough	Abnormal Lung Sounds	WBC > 13,000 cells/microliter	Duration of Lesions	Survived	OD Ratio PNAG	OD Ratio VapA	C1q OD
670	A	4/17/2019	4	F	>800	1	2	4/18/2019	N	N	N	N	N	N	0	Y	0.492050209	0.465966387	0.888
648	A	3/30/2019	3	F	>800	0	2	3/31/2019	N	N	N	N	N	N	0	Y	0.292084942	0.782635983	1.1365
588	A	4/14/2019	4	M	>800	0	2	4/15/2019	N	Y	N	N	N	Y	3	Y	0.328185328	0.639748954	-0.287
625	A	2/21/2019	2	F	>800	0	2	2/22/2019	N	N	N	N	N	N	0	Y	0.549023438	0.887923729	0.196
621	A	2/15/2019	2	M	>800	1	2	2/16/2019	N	N	N	N	N	N	0	Y	0.678764479	0.481589958	1.570345622
604	A	1/31/2019	1	F	>800	0	2	2/1/2019	N	N	N	N	N	N	0	Y	0.325	0.827542373	0.4335
584	A	4/2/2019	4	F	>800	0	2	4/3/2019	N	Y	Y	N	N	N	6	Y	0.33011583	0.739958159	-0.086
606	A	2/2/2019	2	M	>800	1	2	2/2/2019	N	N	N	N	N	N	0	Y	0.712761506	0.658403361	2.316817972
661	A	4/7/2019	4	F	>800	0	2	4/8/2019	N	N	N	N	N	N	0	Y	0.368554688	0.780084746	-0.521
688	A	5/5/2019	5	M	>800	0	2	5/6/2019	N	N	N	N	N	N	0	Y	0.384960938	0.962711864	-0.5495
652	A	4/2/2019	4	F	>800	1	2	4/3/2019	N	N	N	N	N	N	0	Y	0.616527197	0.741176471	1.343
632	A	2/27/2019	2	M	>800	1	2	2/27/2019	N	N	N	N	N	N	0	Y	0.519498069	0.469246862	1.865158285
640	A	3/7/2019	3	F	>800	1	2	3/8/2019	N	N	N	N	N	N	0	Y	0.595606695	0.561554622	1.547800953
619	A	2/14/2019	2	M	>800	0	2	2/15/2019	N	N	N	N	N	N	0	Y	0.398828125	0.818220339	0.007
673	A	4/18/2019	4	M	>800	1	2	4/19/2019	N	N	N	N	N	N	0	Y	0.677615063	0.458613445	1.0085
681	A	4/25/2019	4	F	>800	0	2	4/26/2019	N	N	N	N	N	N	0	Y	0.512304688	0.937711864	-0.274
649	A	3/30/2019	3	F	>800	0	2	3/31/2019	N	N	N	N	N	N	0	Y	0.311523438	0.919915254	-0.105
593	A	5/23/2019	5	F	>800	1	2	5/24/2019	N	Y	N	N	N	Y	4	Y	0.556563707	0.54748954	0.782278623
667	A	4/14/2019	4	F	>800	0	2	4/15/2019	N	N	N	N	N	N	0	Y	0.45234375	0.910381356	-0.591
586	A	4/7/2019	4	M	>800	0	2	4/8/2019	N	Y	N	N	N	N	3	Y	0.414478764	0.79874477	-0.2095
677	A	4/21/2019	4	F	>800	1	2	4/22/2019	N	N	N	N	N	N	0	Y	0.549790795	0.704621849	2.11065708
695	A	5/26/2019	5	M	>800	0	2	5/27/2019	N	N	N	N	N	N	0	Y	0.528710938	0.939618644	-0.2205
694	A	5/14/2019	5	F	>800	1	2	5/15/2019	N	N	N	N	N	N	0	Y	0.469335938	0.474159664	1.92729728
665	A	4/14/2019	4	F	>800	0	2	4/15/2019	N	N	N	N	N	N	0	Y	0.4390625	0.896186441	-0.544
691	A	5/8/2019	5	F	>800	1	2	5/9/2019	N	N	N	N	N	N	0	Y	0.543723849	0.503991597	1.840060019
592	A	5/4/2019	5	F	400-800	1	2	5/5/2019	N	Y	N	N	N	Y	3	Y	0.493629344	0.534309623	0.919011004
682	A	4/25/2019	4	M	>800	1	2	4/26/2019	N	N	N	N	N	N	0	Y	0.734728033	0.743697479	1.364293842
676	A	4/20/2019	4	F	>800	1	2	4/21/2019	N	N	N	N	N	N	0	Y	0.512133891	0.700420168	0.874795874
680	A	4/23/2019	4	F	>800	0	2	4/25/2019	N	N	N	N	N	N	0	Y	0.376171875	0.940466102	-0.3025
671	A	4/17/2019	4	M	>800	0	2	4/18/2019	N	N	N	N	N	N	0	Y	0.487304688	0.769915254	-0.3985
655	A	4/3/2019	4	M	>800	1	2	4/4/2019	N	N	N	N	N	N	0	Y	0.569665272	0.58907563	1.419
657	A	4/5/2019	4	F	>800	0	2	4/6/2019	N	N	N	N	N	N	0	Y	0.509765625	0.862288136	-0.3665
583	A	3/8/2019	3	M	>800	0	2	3/9/2019	N	Y	N	N	N	Y	3	Y	0.350772201	0.885355649	-0.144
658	A	4/6/2019	4	F	>800	0	2	4/7/2029	N	N	N	N	N	N	0	Y	0.431054688	0.905720339	0.1815
664	A	4/10/2019	4	F	>800	0	2	4/11/2019	N	N	N	N	N	N	0	Y	0.414478764	0.866736402	-0.618
662	A	4/8/2019	4	F	>800	1	2	4/9/2019	N	N	N	N	N	N	0	Y	0.450209205	0.582773109	1.088
675	A	4/20/2019	4	F	>800	0	2	4/21/2019	N	N	N	N	N	N	0	Y	0.38515625	0.882415254	-0.564
679	A	4/22/2019	4	M	>800	1	2	4/23/2019	N	N	N	N	N	N	0	Y	0.570711297	0.611764706	1.367524852
633	A	3/2/2019	3	M	>800	0	2	3/3/2019	N	N	N	N	N	N	0	Y	0.489453125	0.93940678	0.0695
612	A	2/6/2019	2	M	>800	1	2	2/7/2019	N	N	N	N	N	N	0	Y	0.710460251	0.655882353	1.568857143
596	A	5/10/2019	5	F	>800	0	2	5/11/2019	N	Y	Y	N	Y	Y	6	Y	0.343629344	0.941631799	-0.068
654	A	4/3/2019	4	F	>800	0	2	4/4/2019	N	N	N	N	N	N	0	Y	0.404101563	0.993855932	-0.482
689	A	5/6/2019	5	F	>800	0	2	5/7/2019	N	N	N	N	N	N	0	Y	0.382226563	0.915042373	-0.188
608	A	2/2/2019	2	F	>800	0	2	2/3/2019	N	N	N	N	N	N	0	Y	0.458007813	0.852542373	-0.047
582	A	3/10/2019	3	M	>800	1	2	3/11/2019	N	Y	N	N	N	Y	3	Y	0.480694981	0.519665272	0.125842192
628	A	2/24/2019	2	M	>800	1	2	2/25/2019	N	N	N	N	N	N	0	Y	0.74916318	0.599579832	1.313582949
644	A	3/28/2019	3	F	>800	1	2	3/29/2019	N	N	N	N	N	N	0	Y	0.40251046	0.558823529	1.976643727
623	A	2/19/2019	2	M	>800	1	2	2/20/2019	N	N	N	N	N	N	0	Y	0.663179916	0.520798319	0.748705069
693	A	5/13/2019	5	F	>800	0	2	5/14/2019	N	N	N	N	N	N	0	Y	0.3890625	0.886440678	-0.287
595	A	5/29/2019	5	M	<400	0	2	5/30/2019	N	Y	N	N	N	Y	NA	Y	0.288610039	0.878242678	-0.163
641	A	3/7/2019	3	F	>800	0	2	3/8/2019	N	N	N	N	N	N	0	Y	0.411969112	0.812343096	-0.0295
674	A	4/20/2019	4	F	>800	0	2	4/21/2019	N	N	N	N	N	N	0	Y	0.506640625	0.838771186	-0.4585
683	A	4/26/2019	4	M	>800	1	2	4/27/2019	N	N	N	N	N	N	0	Y	0.589748954	0.598739496	1.255247265
669	A	4/16/2019	4	M	>800	0	2	4/17/2019	N	N	N	N	N	N	0	Y	0.440039063	0.730084746	-0.572
686	A	4/29/2019	4	F	>800	1	2	4/30/2019	N	N	N	N	N	N	0	Y	0.582008368	0.749369748	0.209207877
653	A	4/3/2019	4	M	>800	0	2	4/4/2019	N	N	N	N	N	N	0	Y	0.352316602	0.9	0.005
672	A	4/18/2019	4	F	>800	0	2	4/19/2019	N	N	N	N	N	N	0	Y	0.540234375	0.887923729	-0.5345
589	A	4/10/2019	4	F	>800	1	2	4/11/2019	N	Y	N	N	N	Y	3	Y	0.526061776	0.435564854	0.621950831
614	A	2/8/2019	2	F	>800	1	2	2/9/2019	N	N	N	N	N	N	0	Y	0.737065637	0.65209205	2.278861751
668	A	4/14/2019	4	M	>800	1	2	4/15/2019	N	N	N	N	N	N	0	Y	NA	NA	NA
587	A	4/18/2019	4	M	>800	1	2	4/19/2019	N	Y	N	N	N	Y	3	Y	0.481853282	0.538702929	0.227483962
624	A	2/20/2019	2	M	>800	0	2	2/21/2019	N	N	N	N	N	N	0	Y	0.421679688	0.819491525	-0.367
599	A	1/26/2019	1	F	>800	0	2	1/27/2019	N	N	N	N	N	N	0	Y	0.347104247	0.837866109	-0.222
618	A	2/14/2019	2	F	>800	1	2	2/14/2019	N	N	N	N	N	N	0	Y	0.478661088	0.48907563	1.442336406
631	A	2/26/2019	2	M	>800	1	2	2/27/2019	N	N	N	N	N	N	0	Y	0.642050209	0.567436975	1.35013658
634	A	3/2/2019	3	F	>800	1	2	3/3/2019	N	N	N	N	N	N	0	Y	0.426359833	0.542226891	1.034147168
620	A	2/15/2019	2	F	>800	0	2	2/15/2019	N	N	N	N	N	N	0	Y	0.535351563	0.936864407	0.187
611	A	2/5/2019	2	F	>800	0	2	2/5/2019	N	N	N	N	N	N	0	Y	0.359960938	0.853813559	-0.089
601	A	1/29/2019	1	M	>800	0	2	1/29/2019	N	N	N	N	N	N	0	Y	0.47578125	0.873728814	-0.146
692	A	5/13/2019	5	F	>800	0	2	5/14/2019	N	N	N	N	N	N	0	Y	0.492857143	0.871757322	-0.039
616	A	2/10/2019	2	F	>800	0	2	2/10/2019	N	N	N	N	N	N	0	Y	0.347851563	0.849788136	-0.2015
643	A	3/27/2019	3	M	>800	0	2	3/29/2019	N	N	N	N	N	N	0	Y	0.349804688	0.935381356	-0.015
617	A	2/10/2019	2	F	>800	1	2	2/11/2019	N	N	N	N	N	N	0	Y	0.711389961	0.577405858	2.202205069
678	A	4/21/2019	4	M	>800	0	2	4/22/2019	N	N	N	N	N	N	0	Y	0.438803089	0.942259414	-0.302
687	A	5/1/2019	5	M	>800	0	2	5/2/2019	N	N	N	N	N	N	0	Y	0.400585938	0.886228814	-0.413
660	A	4/6/2019	4	M	>800	1	2	4/7/2019	N	N	N	N	N	N	0	Y	0.624058577	0.58802521	0.4715
626	A	2/21/2019	2	F	>800	1	2	2/22/2019	N	N	N	N	N	N	0	Y	0.730543933	0.764495798	2.598884793
610	A	2/4/2019	2	M	400-800	1	2	2/5/2019	N	N	N	N	N	N	0	Y	0.592857143	0.344142259	1.941721198
637	A	3/5/2019	3	F	>800	0	2	3/6/2019	N	N	N	N	N	N	0	Y	0.548069498	0.892259414	-0.1015
685	A	4/27/2019	4	M	>800	1	2	4/28/2019	N	N	N	N	N	N	0	Y	0.536401674	0.585714286	0.497575492
627	A	2/23/2019	2	M	>800	0	2	2/23/2019	N	N	N	N	N	N	0	Y	0.59765625	0.802754237	0.0295
636	A	3/4/2019	3	F	>800	1	2	3/4/2019	N	N	N	N	N	N	0	Y	0.619246862	0.529831933	1.665442033
629	A	2/25/2019	2	F	>800	1	2	2/25/2019	N	N	N	N	N	N	0	Y	0.576254826	0.480753138	1.642187401
605	A	2/1/2019	2	M	>800	1	2	2/1/2019	N	N	N	N	N	N	0	Y	0.687065637	0.770502092	1.450523041
651	A	4/2/2019	4	M	>800	1	2	4/2/2019	N	N	N	N	N	N	0	Y	0.574476987	0.697689076	0.821
598	A	1/26/2019	1	M	>800	1	2	1/26/2019	N	N	N	N	N	N	0	Y	0.619305019	0.536820084	1.508291267
615	A	2/9/2019	2	M	>800	0	2	2/9/2019	N	N	N	N	N	N	0	Y	0.566992188	0.930720339	-0.2205
642	A	3/8/2019	3	M	>800	1	2	3/9/2019	N	N	N	N	N	N	0	Y	0.54623431	0.451680672	2.191407094
666	A	4/14/2019	4	F	>800	1	2	4/15/2019	N	N	N	N	N	N	0	Y	0.384169884	0.441213389	NA
659	A	4/6/2019	4	M	>800	1	2	4/7/2019	N	N	N	N	N	N	0	Y	0.580125523	0.41197479	0.6775
663	A	4/9/2019	4	M	>800	1	2	4/10/2019	N	N	N	N	N	N	0	Y	0.624895397	0.662394958	1.1435
613	A	2/6/2019	2	F	400-800	0	2	2/7/2019	N	N	N	N	N	N	0	Y	NA	NA	NA
639	A	3/6/2019	3	M	>800	0	2	3/7/2019	N	N	N	N	N	N	0	Y	0.524414063	0.909533898	-0.0135
630	A	2/26/2019	2	M	>800	0	2	2/26/2019	N	N	N	N	N	N	0	Y	0.487304688	0.853177966	-0.08
650	A	4/1/2019	4	F	>800	1	2	4/1/2019	N	N	N	N	N	N	0	Y	0.714435146	0.766386555	1.67433351
646	A	3/29/2019	3	F	>800	0	2	3/30/2019	N	N	N	N	N	N	0	Y	0.413476563	0.877542373	0.0135
607	A	2/2/2019	2	M	>800	0	2	2/2/2019	N	N	N	N	N	N	0	Y	0.398632813	0.841101695	-0.1455
580	A	2/19/2019	2	F	>800	1	2	2/20/2019	N	Y	Y	Y	N	Y	3	Y	0.58957529	0.59665272	1.07207867
690	A	5/7/2019	5	F	400-800	1	2	5/8/2019	N	N	N	N	N	N	0	Y	0.287447699	0.410714286	1.82713598
594	A	5/25/2019	5	M	>800	0	2	5/26/2019	N	Y	N	N	N	N	3	Y	0.318725869	0.883891213	-0.1825
603	A	1/31/2019	1	M	>800	0	2	1/31/2019	N	N	N	N	N	N	0	Y	0.475195313	0.854661017	0.2565
609	A	2/3/2019	2	M	>800	1	2	2/4/2019	N	N	N	N	N	N	0	Y	0.732635983	0.496848739	2.135967742
622	A	2/15/2019	2	F	>800	0	2	2/16/2019	N	N	N	N	N	N	0	Y	0.514092664	0.957949791	-0.1485
647	A	3/30/2019	3	F	>800	1	2	3/20/2019	N	N	N	N	N	N	0	Y	0.536192469	0.505882353	2.273482266
645	A	3/29/2019	3	M	>800	1	2	3/29/2019	N	N	N	N	N	N	0	Y	0.525313808	0.387815126	2.989588142
597	A	5/27/2019	5	M	>800	1	2	5/28/2019	N	Y	Y	Y	N	Y	NA	Y	0.587451737	0.612970711	0.068971201
585	A	4/16/2019	4	F	>800	1	2	4/17/2019	N	Y	N	N	N	N	5	Y	0.484362934	0.655020921	0.240794193
635	A	3/3/2019	3	M	>800	0	2	3/4/2019	N	N	N	N	N	N	0	Y	0.449414063	0.835381356	-0.039
600	A	1/28/2019	1	M	>800	1	2	1/29/2019	N	N	N	N	N	N	0	Y	0.661776062	0.50292887	1.82834184
638	A	3/6/2019	3	M	>800	1	2	3/7/2019	N	N	N	N	N	N	0	Y	0.641004184	0.418697479	1.822068819
590	A	4/27/2019	4	M	>800	0	2	4/28/2019	N	Y	N	N	N	Y	4	Y	0.42046332	0.865062762	-0.1375
581	A	2/25/2019	2	M	>800	0	2	2/26/2019	N	Y	Y	N	N	Y	3	Y	0.394015444	0.806903766	0.1135
602	A	1/30/2019	1	M	>800	1	2	1/31/2019	N	N	N	N	N	N	0	Y	0.379916318	0.561764706	1.189450714
656	A	4/5/2019	4	F	>800	1	2	4/6/2019	N	N	N	N	N	N	0	Y	0.49916318	0.616596639	0.641
591	A	5/11/2019	5	F	>800	1	2	5/12/2019	N	Y	N	N	N	N	4	Y	0.578957529	0.501882845	0.703627254
684	A	4/27/2019	4	F	>800	0	2	4/28/2019	N	N	N	N	N	N	0	Y	0.358984375	1.037288136	-0.5855
98	B	1/12/2019	1	F	>800	0	2	1/10/2019	N	Y	Y	N	N	Y	3	Y	0.36	0.956	-0.421
88	B	2/27/2019	2	M	>800	0	2	2/26/2019	N	Y	N	Y	Y	Y	7	Y	0.383	0.803	0.055
113	B	3/11/2019	3	M	>800	1	2	3/9/2019	N	Y	N	Y	N	N	NA	Y	0.31	0.318	0.926
92	B	2/19/2019	2	F	<400	1	2	2/18/2019	N	Y	N	Y	N	Y	4	Y	0.358	0.289	0.786
34	B	2/19/2019	2	F	>800	0	2	2/17/2019	N	N	N	N	N	N	0		0.318	0.969	-0.292
3	B	2/24/2019	2	M	>800	1	2	2/23/2019	N	N	N	N	N	N	0		0.63	0.443	0.431
94	B	1/19/2019	1	F	>800	1	2	1/18/2019	N	Y	N	Y	N	N	NA	Y	0.52	0.529	1.019
15	B	1/29/2019	1	M	<400	0	2	1/28/2019	N	N	N	N	N	N	0		0.44	0.941	-0.28
16	B	2/6/2019	2	F	>800	1	2	2/4/2019	N	N	N	N	N	N	0		0.558	0.337	1.142
17	B	3/21/2019	3	M	>800	0	2	3/20/2019	N	N	N	N	N	N	0		0.267	0.904	-0.461
18	B	1/21/2019	1	M	>800	1	2	1/20/2019	N	N	N	N	N	N	0		0.75	0.523	2.277
19	B	4/1/2019	4	M	>800	1	2	3/30/2019	N	N	N	N	N	N	0		0.484	0.534	0.67
20	B	3/5/2019	3	F	>800	1	2	3/14/2019	N	N	N	N	N	N	0		0.485	0.545	1.042
4	B	2/4/2019	2	M	>800	1	2	2/3/2019	N	N	N	N	N	N	0		0.366	0.655	0.838
21	B	2/16/2019	2	F	>800	1	2	2/15/2019	N	N	N	N	N	N	0		0.497	0.404	1.088
22	B	3/1/2019	3	M	>800	0	2	2/28/2019	N	N	N	N	N	N	0		0.338	0.879	-0.325
119	B	2/8/2019	2	M	<400	1	2	2/6/2019	N	Y	N	Y	Y	N	10	Y	0.502	0.322	0.53
23	B	1/28/2019	1	F	>800	1	2	1/27/2019	N	N	N	N	N	N	0		0.59	0.702	2.119
24	B	2/8/2019	2	F	>800	0	2	2/7/2019	N	N	N	N	N	N	0		0.241	0.84	-0.34
25	B	1/23/2019	1	F	>800	1	2	1/21/2019	N	N	N	N	N	N	0		0.652	0.526	1.607
26	B	2/24/2019	2	F	NA	1	2	2/23/2019	N	N	N	N	N	N	0		0.467	0.333	1.349
27	B	1/5/2019	1	M	>800	1	2	1/4/2019	N	N	N	N	N	N	0		0.466	0.505	2.038
93	B	2/24/2019	2	F	>800	0	2	2/23/2019	N	Y	N	Y	N	N	3	Y	0.345	0.813	0.175
28	B	2/10/2019	2	M	NA	1	2	2/9/2019	N	N	N	N	N	N	0		0.492	0.443	1.252
5	B	1/27/2019	1	M	>800	1	2	1/26/2019	N	N	N	N	N	N	0		0.611	0.569	1.061
107	B	1/15/2019	1	M	>800	0	2	1/14/2019	N	Y	N	Y	Y	Y	2	Y	0.407	0.894	-0.203
82	B	3/6/2019	3	F	>800	0	2	3/5/2019	N	Y	N	N	N	Y	NA	Y	0.354	0.91	0.132
35	B	1/31/2029	1	M	>800	0	2	1/30/2019	N	N	N	N	N	N	0		0.43	1.071	-0.334
36	B	2/1/2019	2	M	<400	1	2	1/31/2019	N	N	N	N	N	N	0		0.669	0.388	2.415
29	B	2/13/2019	2	M	>800	1	2	2/11/2019	N	N	N	N	N	N	0		0.42	0.489	0.943
110	B	2/22/2019	2	F	400-800	1	2	2/21/2019	N	Y	N	Y	N	N	5	Y	0.416	0.304	0.751
30	B	2/11/2019	2	F	>800	0	2	2/10/2019	N	N	N	N	N	N	0		0.514	0.939	-0.177
116	B	3/16/2019	3	F	>800	1	2	3/14/2019	N	Y	N	Y	N	Y	5	Y	0.496	0.332	0.59
6	B	1/28/2019	1	F	>800	0	2	1/27/2019	N	N	N	N	N	N	0		0.43	0.895	-0.311
111	B	2/21/2019	2	F	>800	1	2	2/19/2019	N	Y	Y	Y	N	N	3	Y	0.489	0.573	0.531
32	B	3/11/2019	3	M	>800	1	2	3/9/2019	N	N	N	N	N	N	0		0.372	0.323	1.149
95	B	2/28/2019	2	M	>800	0	2	2/27/2019	N	Y	N	Y	N	Y	7	Y	0.562	0.923	0.018
37	B	1/21/2019	1	F	>800	0	2	1/20/2019	N	N	N	N	N	N	0		0.37	1.02	0.579
33	B	3/17/2019	3	M	>800	1	2	3/15/2019	N	N	N	N	N	N	0		0.545	0.575	1.27
109	B	1/27/2019	1	F	>800	0	2	1/26/2019	N	Y	N	Y	N	N	3	Y	0.412	0.864	-0.156
7	B	2/2/2019	2	M	>800	1	2	1/31/2019	N	N	N	N	N	N	0		0.496	0.488	1.684
108	B	2/7/2019	2	M	>800	1	2	2/6/2019	N	N	N	Y	N	Y	2	Y	0.498	0.404	0.953
112	B	3/31/2019	3	F	>800	1	2	3/29/2019	N	Y	N	Y	N	N	2	Y	0.542	0.538	0.547
97	B	2/21/2019	2	M	>800	0	2	2/19/2019	N	Y	N	Y	N	N	3	Y	0.368	0.797	-0.488
38	B	3/16/2019	3	M	>800	0	2	3/15/2019	N	N	N	N	N	N	0		0.367	0.909	0.33
79	B	3/25/2019	3	M	>800	0	2	3/24/2019	N	Y	N	Y	N	N	6	Y	0.259	0.869	0.025
39	B	1/10/2019	1	F	>800	1	2	1/9/2019	N	N	N	N	N	N	0		0.52	0.324	0.756
40	B	3/17/2019	3	M	<400	0	2	3/16/2019	N	N	N	N	N	N	0		0.305	0.918	0.701
41	B	2/8/2019	2	F	>800	1	2	2/7/2019	N	N	N	N	N	N	0		0.499	0.426	0.822
42	B	3/13/2019	3	M	<400	1	2	3/11/2019	N	N	N	N	N	N	0		0.521	0.328	0.94
43	B	2/16/2019	2	F	>800	0	2	2/14/2019	N	N	N	N	N	N	0		0.328	0.815	1.314
102	B	2/13/2019	2	M	<400	0	2	2/12/2019	N	Y	N	Y	N	N	4	Y	0.288	0.834	-0.33
44	B	2/27/2019	2	F	400-800	0	2	2/26/2019	N	N	N	N	N	N	0		0.27	0.987	0.659
45	B	3/13/2019	3	F	>800	0	2	3/11/2019	N	N	N	N	N	N	0		0.405	0.783	0.26
46	B	2/23/2019	2	F	>800	1	2	2/22/2019	N	N	N	N	N	N	0		0.529	0.509	0.857
47	B	3/16/2019	3	M	>800	1	2	3/15/2019	N	N	N	N	N	N	0		0.621	0.454	0.86
48	B	1/12/2019	1	F	>800	1	2	1/10/2019	N	N	N	N	N	N	0		0.406	0.511	0.601
49	B	2/7/2019	2	M	>800	1	2	2/5/2019	N	N	N	N	N	N	0		0.492	0.599	1.939
104	B	2/22/2019	2	M	>800	0	2	2/21/2019	N	Y	N	Y	N	N	4	Y	0.431	0.831	-0.4
117	B	2/25/2019	2	F	NA	0	2	2/23/2019	N	Y	N	Y	N	Y	4	Y	0.303	0.806	-0.377
96	B	2/14/2019	2	F	>800	0	2	2/12/2019	N	Y	N	Y	N	Y	6	Y	0.384	0.912	-0.147
106	B	2/21/2019	2	M	>800	1	2	2/20/2019	N	Y	N	Y	N	N	1	Y	0.299	0.42	0.847
86	B	3/6/2019	3	M	>800	0	2	3/5/2019	N	Y	Y	Y	N	N	3	Y	0.271	0.836	0.002
50	B	2/9/2019	2	M	400-800	0	2	2/7/2019	N	N	N	N	N	N	0		0.278	0.92	0.106
8	B	2/14/2019	2	F	>800	1	2	2/12/2019	N	N	N	N	N	N	0		0.465	0.501	0.699
51	B	3/1/2019	3	F	>800	0	2	2/27/2019	N	N	N	N	N	N	0		0.295	0.877	0.279
105	B	3/6/2019	3	M	>800	0	2	3/4/2019	N	Y	N	Y	N	N	4	Y	0.343	0.851	-0.233
83	B	3/27/2019	3	M	>800	1	2	3/26/2019	N	Y	N	Y	N	N	3	Y	0.345	0.45	0.952
9	B	1/27/2019	1	F	>800	0	2	1/26/2019	N	N	N	N	N	N	0		0.445	0.869	-0.166
52	B	1/15/2019	1	M	>800	0	2	1/14/2019	N	N	N	N	N	N	0		0.418	1.019	1.056
53	B	3/4/2019	3	F	>800	1	2	3/3/2019	N	N	N	N	N	N	0		0.52	0.619	0.689
54	B	3/5/2019	3	M	>800	1	2	3/4/2019	N	N	N	N	N	N	0		0.604	0.473	1.298
10	B	2/2/2019	2	M	>800	1	2	2/1/2019	N	N	N	N	N	N	0		0.591	0.411	0.65
78	B	4/2/2019	4	M	>800	0	2	3/31/2019	N	Y	Y	N	Y	N	7	Y	0.301	0.81	0.122
11	B	2/6/2019	2	M	>800	1	2	2/4/2019	N	N	N	N	N	N	0		0.573	0.356	0.658
81	B	1/14/2019	1	M	>800	1	2	1/13/2019	N	Y	N	Y	N	Y	8	Y	0.554	0.578	1.102
103	B	1/17/2019	1	M	>800	0	2	1/15/2019	N	Y	N	Y	N	Y	4	Y	0.538	0.929	-0.34
55	B	2/1/2019	2	M	<400	0	2	1/30/2019	N	N	N	N	N	N	0		0.397	0.95	0.764
56	B	2/12/2019	2	F	>800	0	2	2/10/2019	N	N	N	N	N	N	0		0.365	0.953	1.275
99	B	3/6/2019	3	F	>800	0	2	3/4/2019	N	Y	Y	Y	Y	Y	6	Y	0.368	0.963	-0.547
114	B	3/7/2019	3	M	<400	1	2	3/5/2019	N	Y	N	Y	N	N	5	Y	0.456	0.357	0.543
57	B	1/28/2019	1	M	>800	0	2	1/26/2019	N	N	N	N	N	N	0		0.355	1.039	1.003
80	B	2/4/2019	2	M	>800	0	2	2/22/2019	N	Y	N	Y	Y	Y	2	Y	0.321	0.77	0.267
89	B	3/30/2019	3	F	>800	1	2	3/29/2019	N	Y	N	Y	N	N	4	Y	0.397	0.363	0.823
58	B	2/15/2019	2	M	>800	0	2	2/13/2019	N	N	N	N	N	N	0		0.402	1.069	0.116
59	B	1/26/2019	1	M	>800	0	2	1/24/2019	N	N	N	N	N	N	0		0.543	0.95	0.189
60	B	1/31/2019	1	F	>800	0	2	1/30/2019	N	N	N	N	N	N	0		0.522	0.877	0.283
118	B	2/27/2019	2	M	>800	1	2	2/25/2019	N	Y	N	Y	N	N	3	Y	0.636	0.667	0.42
61	B	2/1/2019	2	F	>800	1	2	1/31/2019	N	N	N	N	N	N	0		0.565	0.569	2.267
62	B	2/4/2019	2	M	400-800	0	2	2/2/2019	N	N	N	N	N	N	0		0.293	1.01	0.266
85	B	4/1/2019	4	M	<400	0	2	3/30/2019	N	Y	N	Y	Y	N	3	Y	0.302	0.73	0.173
101	B	3/12/2019	3	M	>800	0	2	3/11/2019	N	Y	N	Y	N	Y	7	Y	NA	0.854	-0.257
63	B	1/26/2019	1	M	>800	0	2	1/25/2019	N	N	N	N	N	N	0		0.401	0.967	1.381
64	B	2/8/2019	2	F	>800	1	2	2/7/2019	N	N	N	N	N	N	0		0.579	0.586	NA
65	B	2/26/2019	2	F	>800	1	2	2/24/2019	N	N	N	N	N	N	0		0.518	0.867	0.518
66	B	2/17/2019	2	M	NA	0	2	2/15/2019	N	N	N	N	N	N	0		0.264	0.919	0.652
67	B	2/12/2019	2	F	>800	0	2	2/11/2019	N	N	N	N	N	N	0		0.397	0.899	0.134
68	B	3/4/2019	3	F	>800	1	2	3/2/2019	NA	N	N	N	N	N	0		0.544	0.572	0.325
69	B	3/21/2019	3	M	400-800	0	1	3/19/2019	N	N	N	N	N	N	0		0.391	1.089	0.251
70	B	2/11/2019	2	F	>800	1	2	2/10/2019	N	N	N	N	N	N	0		0.664	0.373	0.68
71	B	1/28/2019	1	M	>800	0	2	1/26/2019	N	N	N	N	N	N	0		0.38	0.998	0.248
115	B	3/28/2019	3	F	>800	0	2	3/26/2019	N	Y	N	Y	N	N	6	Y	0.499	0.851	-0.244
90	B	3/21/2019	3	M	>800	0	2	3/19/2019	N	Y	N	Y	N	Y	4	Y	0.294	0.996	0.224
91	B	3/17/2019	3	M	>800	0	2	3/16/2019	N	Y	N	Y	N	Y	4	Y	0.244	0.795	0.199
12	B	1/18/2019	1	M	<400	1	2	1/17/2019	N	N	N	N	N	N	0		0.485	0.384	0.931
1	B	1/29/2019	1	F	>800	1	2	1/28/2019	N	N	N	N	N	N	0		0.482	0.455	0.535
100	B	3/11/2019	3	F	>800	1	2	3/9/2019	N	Y	N	Y	N	Y	6	Y	0.521	0.468	0.944
73	B	3/29/2029	3	M	>800	0	2	3/28/2019	N	N	N	N	N	N	0		0.363	0.937	0.173
87	B	3/31/2019	3	F	<400	0	2	3/30/2019	N	Y	N	Y	Y	N	8	Y	0.305	0.937	-0.111
74	B	1/18/2019	1	M	>800	1	2	1/16/2029	N	N	N	N	N	N	0		0.544	0.75	0.808
75	B	2/14/2019	2	M	>800	1	2	2/13/2019	N	N	N	N	N	N	0		0.523	0.664	0.593
72	B	1/6/2019	1	F	>800	1	2	1/5/2019	N	N	N	N	N	N	0		0.594	0.683	0.893
13	B	1/6/2019	1	F	>800	0	2	1/5/2019	N	N	N	N	N	N	0		0.508	1.036	-0.375
2	B	2/6/2019	2	M	>800	0	2	2/15/2019	N	N	N	N	N	N	0		0.251	0.843	-0.285
76	B	3/13/2019	3	F	NA	0	2	3/12/2019	NA	N	N	N	N	N	0		0.318	0.902	0.029
14	B	3/8/2019	3	M	>800	1	2	3/7/2019	N	N	N	N	N	N	0		0.478	0.473	0.676
84	B	3/19/2019	3	M	<400	1	2	3/17/2019	N	Y	N	Y	N	Y	2.5	Y	0.405	0.305	0.972
